# Supplementary material for: Identification of Disease-Relevant, Sex-Based Proteomic Differences in iPSC-Derived Vascular Smooth Muscle Cells
Source: Int J Mol Sci. 2024 Dec 29;26(1):187. doi: 10.3390/ijms26010187 (PMC11719605; doi:10.3390/ijms26010187)
Supplement: Supplementary file 1 [file ijms-26-00187-s001.zip]

Archive with 1 entries (1 files):
- ijms-3360661-supplementary.pdf
